# Supplementary material for: Exploring awareness of hearing loss and ear health in Jordanian adults
Source: PLoS One. 2024 Dec 31;19(12):e0316622. doi: 10.1371/journal.pone.0316622 (PMC11687744; doi:10.1371/journal.pone.0316622)
Supplement: S1 Data — (XLSX) [file pone.0316622.s001.xlsx]

## Sheet: Form responses 1
Gender	Age group	Level of education	Diagnosis of hearing loss	Family history of hearing loss	Q1	Q1 correct	Q2	Q2 correct	Q3	Q3 correct	Q4	Q4 correct	Q5	Q5 correct	Q6	Q6 correct	Q7	Q7 correct	Q8	Q8 correct	Q9	Q9 correct	Q10	Q10 correct	Q11	Q11 correct	Q12	Q12 correct	Q13	Q13 correct	Q14	Q14 correct	Total correct answers
1	1	1	2	2	1	1	1	0	1	1	1	0	1	0	1	1	1	0	1	1	1	0	1	1	1	0	1	1	1	1	1	1	8
1	1	1	2	2	1	1	1	0	1	1	1	0	1	0	1	1	1	0	1	1	1	0	1	1	1	0	1	1	1	1	1	1	8
2	3	1	2	2	1	1	1	0	1	1	1	0	1	0	1	1	2	1	1	1	2	1	1	1	2	1	1	1	1	1	1	1	11
1	1	1	2	2	2	0	2	1	1	1	2	1	1	0	1	1	2	1	1	1	1	0	1	1	1	0	1	1	1	1	1	1	10
1	1	1	2	2	1	1	1	0	1	1	1	0	1	0	1	1	1	0	1	1	2	1	2	0	2	1	1	1	1	1	1	1	9
1	1	1	2	2	1	1	1	0	1	1	1	0	2	1	1	1	2	1	1	1	1	0	1	1	2	1	1	1	1	1	1	1	11
1	1	1	2	2	1	1	1	0	1	1	1	0	2	1	1	1	1	0	1	1	1	0	1	1	2	1	1	1	1	1	1	1	10
1	5	1	2	2	1	1	1	0	1	1	1	0	1	0	1	1	2	1	1	1	2	1	1	1	2	1	1	1	1	1	1	1	11
1	4	1	2	2	2	0	1	0	1	1	2	1	2	1	1	1	1	0	2	0	2	1	1	1	1	0	1	1	1	1	1	1	9
1	1	1	2	2	1	1	1	0	1	1	1	0	1	0	1	1	2	1	1	1	2	1	1	1	2	1	1	1	1	1	1	1	11
1	1	1	2	2	2	0	1	0	1	1	2	1	2	1	1	1	2	1	1	1	2	1	2	0	2	1	1	1	1	1	2	0	10
1	3	1	2	2	1	1	1	0	1	1	1	0	1	0	1	1	1	0	2	0	2	1	1	1	2	1	1	1	2	0	1	1	8
1	1	1	2	2	2	0	1	0	1	1	2	1	1	0	1	1	2	1	1	1	2	1	2	0	2	1	1	1	1	1	1	1	10
1	1	1	2	2	2	0	1	0	1	1	2	1	1	0	1	1	2	1	1	1	2	1	2	0	2	1	1	1	1	1	1	1	10
1	1	1	2	2	1	1	1	0	1	1	1	0	1	0	1	1	2	1	1	1	1	0	1	1	2	1	1	1	1	1	1	1	10
1	3	1	2	2	1	1	1	0	1	1	1	0	1	0	1	1	2	1	1	1	1	0	1	1	2	1	1	1	1	1	1	1	10
1	3	1	2	2	1	1	1	0	1	1	1	0	1	0	1	1	2	1	1	1	2	1	1	1	1	0	1	1	1	1	1	1	10
1	3	2	2	2	1	1	1	0	1	1	1	0	1	0	1	1	1	0	1	1	1	0	1	1	1	0	1	1	1	1	1	1	8
1	3	2	2	2	1	1	1	0	1	1	1	0	2	1	1	1	2	1	1	1	1	0	2	0	2	1	1	1	1	1	1	1	10
1	1	2	2	1	1	1	1	0	1	1	1	0	1	0	1	1	1	0	1	1	1	0	1	1	1	0	1	1	1	1	1	1	8
1	1	2	2	2	1	1	1	0	1	1	1	0	1	0	1	1	1	0	1	1	1	0	1	1	1	0	1	1	1	1	1	1	8
1	1	2	2	2	1	1	1	0	1	1	1	0	1	0	1	1	1	0	1	1	1	0	1	1	1	0	1	1	1	1	1	1	8
2	1	2	2	2	1	1	1	0	1	1	1	0	2	1	1	1	2	1	1	1	2	1	1	1	2	1	1	1	1	1	1	1	12
2	4	2	2	1	1	1	1	0	1	1	1	0	1	0	1	1	2	1	1	1	1	0	2	0	1	0	1	1	1	1	1	1	8
2	3	2	2	2	1	1	1	0	1	1	1	0	1	0	1	1	2	1	1	1	1	0	2	0	2	1	1	1	1	1	1	1	9
1	1	2	2	2	1	1	1	0	1	1	1	0	1	0	1	1	1	0	1	1	2	1	1	1	2	1	1	1	1	1	1	1	10
2	5	2	2	2	1	1	1	0	1	1	1	0	2	1	1	1	1	0	1	1	2	1	1	1	2	1	1	1	1	1	1	1	11
1	1	2	2	2	1	1	1	0	1	1	1	0	2	1	1	1	2	1	1	1	2	1	1	1	2	1	1	1	1	1	1	1	12
1	1	2	1	2	1	1	1	0	1	1	1	0	2	1	1	1	1	0	1	1	2	1	1	1	1	0	1	1	1	1	1	1	10
1	1	2	1	1	1	1	1	0	1	1	1	0	2	1	1	1	1	0	1	1	2	1	2	0	2	1	1	1	1	1	1	1	10
2	1	2	1	2	1	1	1	0	1	1	1	0	2	1	1	1	2	1	1	1	1	0	1	1	2	1	1	1	1	1	2	0	10
2	1	2	1	2	1	1	1	0	1	1	1	0	2	1	1	1	2	1	1	1	2	1	1	1	2	1	1	1	1	1	1	1	12
2	1	3	1	1	1	1	1	0	1	1	1	0	2	1	1	1	2	1	1	1	2	1	1	1	2	1	1	1	1	1	2	0	11
2	1	3	2	2	1	1	1	0	1	1	1	0	1	0	1	1	2	1	1	1	2	1	2	0	2	1	1	1	1	1	2	0	9
1	3	3	2	2	1	1	1	0	1	1	1	0	2	1	1	1	2	1	1	1	2	1	2	0	2	1	1	1	1	1	1	1	11
2	3	3	2	2	1	1	1	0	1	1	1	0	2	1	1	1	2	1	1	1	2	1	1	1	2	1	1	1	1	1	1	1	12
2	1	3	1	1	1	1	1	0	1	1	1	0	2	1	1	1	2	1	1	1	1	0	2	0	1	0	1	1	1	1	1	1	9
2	1	3	2	2	1	1	1	0	1	1	1	0	2	1	1	1	2	1	1	1	2	1	2	0	2	1	1	1	1	1	1	1	11
1	3	3	2	2	1	1	1	0	2	0	1	0	2	1	1	1	2	1	1	1	2	1	1	1	1	0	1	1	1	1	1	1	10
1	3	3	2	2	1	1	1	0	1	1	1	0	1	0	1	1	1	0	1	1	1	0	1	1	1	0	1	1	1	1	1	1	8
1	1	3	2	1	1	1	1	0	1	1	1	0	1	0	1	1	1	0	1	1	1	0	1	1	1	0	1	1	1	1	1	1	8
1	1	3	2	2	1	1	1	0	1	1	1	0	2	1	1	1	2	1	1	1	2	1	2	0	2	1	1	1	1	1	1	1	11
1	3	3	2	2	1	1	1	0	1	1	1	0	1	0	1	1	1	0	1	1	1	0	1	1	1	0	1	1	1	1	1	1	8
1	1	3	1	1	1	1	1	0	1	1	1	0	1	0	1	1	1	0	1	1	1	0	1	1	1	0	1	1	1	1	1	1	8
1	1	3	2	2	1	1	1	0	1	1	1	0	2	1	1	1	1	0	1	1	2	1	1	1	2	1	1	1	1	1	1	1	11
1	1	3	2	2	1	1	1	0	1	1	1	0	1	0	1	1	2	1	1	1	1	0	1	1	1	0	1	1	1	1	1	1	9
1	1	3	2	2	1	1	1	0	1	1	1	0	1	0	1	1	1	0	1	1	2	1	1	1	1	0	1	1	1	1	1	1	9
2	5	3	2	1	1	1	1	0	1	1	1	0	2	1	1	1	2	1	1	1	2	1	1	1	2	1	1	1	2	0	1	1	11
1	4	2	2	2	2	0	2	1	1	1	2	1	1	0	2	0	2	1	1	1	2	1	1	1	2	1	1	1	1	1	2	0	10
2	3	2	2	2	2	0	2	1	1	1	2	1	2	1	1	1	1	0	1	1	2	1	1	1	2	1	1	1	1	1	1	1	12
2	1	3	1	1	1	1	1	0	1	1	1	0	2	1	1	1	2	1	1	1	2	1	2	0	2	1	1	1	1	1	1	1	11
1	1	3	2	2	1	1	1	0	1	1	1	0	2	1	1	1	2	1	1	1	2	1	1	1	2	1	1	1	1	1	1	1	12
1	1	3	1	1	1	1	1	0	1	1	1	0	2	1	1	1	2	1	1	1	2	1	2	0	1	0	1	1	1	1	1	1	10
1	1	3	2	2	1	1	1	0	1	1	1	0	1	0	1	1	2	1	1	1	2	1	1	1	2	1	1	1	1	1	1	1	11
1	1	1	2	2	1	1	2	1	1	1	1	0	2	1	1	1	2	1	1	1	2	1	2	0	2	1	1	1	1	1	1	1	12
1	1	1	2	2	1	1	2	1	1	1	1	0	1	0	1	1	2	1	1	1	1	0	1	1	1	0	1	1	1	1	1	1	10
2	3	1	2	2	1	1	2	1	1	1	1	0	2	1	1	1	1	0	1	1	1	0	1	1	2	1	1	1	1	1	1	1	11
1	1	1	2	2	1	1	2	1	1	1	1	0	2	1	1	1	2	1	1	1	1	0	1	1	2	1	1	1	1	1	1	1	12
2	1	2	2	2	1	1	2	1	1	1	1	0	2	1	1	1	1	0	1	1	2	1	1	1	1	0	2	0	1	1	1	1	10
2	1	2	2	2	1	1	2	1	1	1	1	0	2	1	1	1	2	1	1	1	2	1	1	1	2	1	1	1	1	1	1	1	13
2	4	3	2	2	1	1	2	1	1	1	1	0	2	1	1	1	2	1	1	1	2	1	1	1	2	1	1	1	1	1	1	1	13
1	1	3	2	1	1	1	2	1	1	1	1	0	2	1	2	0	2	1	1	1	2	1	2	0	2	1	1	1	1	1	1	1	11
1	3	3	2	2	1	1	2	1	1	1	1	0	2	1	1	1	2	1	1	1	2	1	1	1	2	1	1	1	1	1	1	1	13
1	1	3	2	1	1	1	2	1	1	1	1	0	1	0	1	1	2	1	1	1	2	1	1	1	2	1	1	1	1	1	1	1	12
2	3	3	2	2	1	1	2	1	1	1	1	0	2	1	1	1	2	1	1	1	2	1	1	1	2	1	1	1	1	1	1	1	13
2	1	3	1	1	1	1	2	1	1	1	1	0	2	1	1	1	2	1	1	1	2	1	2	0	2	1	2	0	1	1	1	1	11
1	1	3	2	2	1	1	2	1	1	1	1	0	1	0	1	1	2	1	1	1	2	1	1	1	2	1	1	1	1	1	2	0	11
2	1	3	1	1	1	1	2	1	1	1	1	0	2	1	1	1	2	1	1	1	2	1	1	1	2	1	1	1	1	1	1	1	13
1	1	3	1	1	1	1	2	1	1	1	1	0	1	0	1	1	1	0	2	0	2	1	1	1	1	0	2	0	2	0	1	1	7
1	5	1	2	2	1	1	1	0	1	1	2	1	1	0	1	1	1	0	1	1	1	0	1	1	1	0	1	1	1	1	1	1	9
1	1	1	2	2	1	1	1	0	1	1	2	1	1	0	1	1	2	1	1	1	2	1	1	1	2	1	1	1	1	1	2	0	11
1	3	1	2	2	1	1	1	0	1	1	2	1	2	1	1	1	2	1	1	1	1	0	1	1	2	1	1	1	1	1	1	1	12
1	4	1	2	1	1	1	1	0	1	1	2	1	2	1	1	1	2	1	1	1	1	0	1	1	2	1	1	1	1	1	1	1	12
1	4	1	2	2	1	1	1	0	1	1	2	1	1	0	2	0	2	1	1	1	2	1	1	1	1	0	1	1	2	0	1	1	9
1	3	1	2	1	1	1	1	0	1	1	2	1	2	1	1	1	1	0	2	0	2	1	2	0	1	0	1	1	1	1	1	1	9
1	1	1	2	2	1	1	1	0	1	1	2	1	2	1	1	1	2	1	1	1	2	1	1	1	2	1	1	1	1	1	1	1	13
2	5	2	2	2	2	0	1	0	1	1	1	0	1	0	1	1	2	1	1	1	2	1	1	1	2	1	1	1	1	1	1	1	10
2	4	2	2	2	2	0	1	0	1	1	1	0	2	1	1	1	1	0	1	1	2	1	2	0	2	1	1	1	1	1	2	0	8
2	1	2	2	2	2	0	1	0	1	1	2	1	1	0	1	1	2	1	1	1	2	1	2	0	2	1	1	1	1	1	1	1	10
1	1	1	2	2	1	1	1	0	1	1	2	1	2	1	1	1	2	1	1	1	2	1	1	1	2	1	1	1	1	1	1	1	13
1	1	1	2	2	1	1	1	0	1	1	2	1	2	1	1	1	2	1	1	1	2	1	2	0	1	0	1	1	1	1	1	1	11
1	4	1	2	2	1	1	1	0	1	1	2	1	2	1	1	1	2	1	1	1	2	1	1	1	2	1	1	1	1	1	1	1	13
1	1	2	2	1	2	0	1	0	1	1	2	1	2	1	1	1	2	1	1	1	2	1	2	0	2	1	1	1	1	1	1	1	11
1	3	1	2	2	1	1	1	0	1	1	2	1	1	0	1	1	2	1	1	1	2	1	1	1	2	1	1	1	1	1	1	1	12
1	1	1	2	2	1	1	1	0	1	1	2	1	2	1	1	1	2	1	1	1	2	1	1	1	2	1	1	1	1	1	1	1	13
1	1	2	2	2	2	0	2	1	1	1	2	1	1	0	1	1	2	1	1	1	2	1	2	0	1	0	1	1	2	0	2	0	8
1	3	1	2	2	1	1	1	0	1	1	2	1	1	0	1	1	2	1	1	1	2	1	1	1	2	1	1	1	1	1	1	1	12
1	3	1	2	2	1	1	1	0	1	1	2	1	2	1	1	1	2	1	1	1	2	1	1	1	1	0	1	1	1	1	1	1	12
1	1	1	2	2	1	1	1	0	1	1	2	1	2	1	1	1	2	1	1	1	2	1	1	1	2	1	1	1	1	1	1	1	13
1	3	1	2	2	1	1	1	0	1	1	2	1	2	1	1	1	2	1	1	1	1	0	2	0	1	0	2	0	1	1	1	1	9
1	1	2	2	2	2	0	1	0	1	1	2	1	2	1	1	1	2	1	1	1	2	1	2	0	1	0	1	1	1	1	1	1	10
1	1	1	2	2	1	1	1	0	1	1	2	1	2	1	1	1	2	1	1	1	1	0	1	1	2	1	1	1	1	1	1	1	12
1	1	1	2	2	1	1	1	0	1	1	2	1	2	1	1	1	2	1	1	1	2	1	1	1	2	1	1	1	1	1	1	1	13
1	1	1	2	2	1	1	1	0	1	1	2	1	1	0	2	0	1	0	1	1	1	0	1	1	2	1	1	1	1	1	1	1	9
1	1	1	2	2	1	1	1	0	1	1	2	1	1	0	1	1	2	1	1	1	2	1	1	1	1	0	1	1	1	1	2	0	10
1	4	2	2	2	1	1	1	0	1	1	2	1	2	1	1	1	2	1	1	1	2	1	1	1	1	0	1	1	1	1	2	0	11
1	5	2	2	1	1	1	1	0	1	1	2	1	2	1	2	0	2	1	1	1	2	1	1	1	2	1	1	1	1	1	1	1	12
1	1	2	2	2	2	0	2	1	1	1	1	0	2	1	1	1	2	1	1	1	1	0	2	0	2	1	2	0	1	1	1	1	9
1	3	2	2	2	1	1	1	0	1	1	2	1	2	1	1	1	2	1	1	1	2	1	2	0	2	1	1	1	1	1	1	1	12
2	5	2	2	1	1	1	1	0	1	1	2	1	2	1	1	1	1	0	1	1	2	1	1	1	2	1	1	1	1	1	1	1	12
2	4	2	2	2	1	1	1	0	1	1	2	1	2	1	1	1	1	0	1	1	2	1	1	1	2	1	1	1	1	1	1	1	12
1	4	2	2	2	1	1	1	0	1	1	2	1	2	1	1	1	2	1	1	1	2	1	1	1	2	1	1	1	1	1	1	1	13
2	1	2	2	1	1	1	1	0	1	1	2	1	2	1	2	0	2	1	1	1	2	1	2	0	2	1	1	1	1	1	1	1	11
2	4	2	2	2	1	1	1	0	1	1	2	1	2	1	1	1	2	1	1	1	2	1	1	1	2	1	1	1	1	1	1	1	13
2	1	2	2	1	1	1	1	0	1	1	2	1	2	1	1	1	1	0	1	1	2	1	1	1	2	1	1	1	1	1	1	1	12
1	1	2	2	2	2	0	1	0	2	0	2	1	2	1	1	1	2	1	1	1	2	1	1	1	2	1	2	0	1	1	1	1	10
2	1	2	2	2	1	1	1	0	1	1	2	1	2	1	1	1	2	1	1	1	2	1	2	0	1	0	1	1	1	1	1	1	11
1	3	2	2	2	1	1	1	0	1	1	2	1	2	1	1	1	2	1	1	1	2	1	1	1	2	1	1	1	1	1	1	1	13
1	1	2	2	2	1	1	1	0	1	1	2	1	2	1	1	1	2	1	1	1	2	1	1	1	2	1	1	1	1	1	1	1	13
1	3	2	1	1	1	1	1	0	1	1	2	1	1	0	2	0	1	0	1	1	2	1	1	1	2	1	1	1	1	1	2	0	9
1	1	2	2	2	1	1	1	0	1	1	2	1	1	0	1	1	2	1	1	1	2	1	2	0	2	1	1	1	1	1	1	1	11
1	1	2	2	2	1	1	1	0	1	1	2	1	2	1	1	1	2	1	1	1	1	0	1	1	2	1	1	1	1	1	1	1	12
1	1	2	2	2	1	1	1	0	1	1	2	1	2	1	1	1	2	1	2	0	2	1	1	1	2	1	1	1	1	1	1	1	12
1	3	2	2	2	1	1	1	0	1	1	2	1	2	1	1	1	2	1	1	1	2	1	1	1	2	1	1	1	1	1	1	1	13
1	1	2	2	2	1	1	1	0	1	1	2	1	2	1	1	1	2	1	1	1	2	1	1	1	2	1	1	1	1	1	1	1	13
1	1	2	2	2	1	1	1	0	1	1	2	1	1	0	2	0	1	0	2	0	1	0	2	0	2	1	1	1	1	1	1	1	7
1	1	2	2	2	1	1	1	0	1	1	2	1	2	1	1	1	2	1	1	1	2	1	1	1	2	1	1	1	1	1	1	1	13
1	1	2	2	2	1	1	1	0	1	1	2	1	2	1	1	1	2	1	1	1	2	1	1	1	2	1	1	1	1	1	1	1	13
1	1	2	2	2	1	1	1	0	1	1	2	1	2	1	2	0	2	1	1	1	2	1	1	1	2	1	1	1	1	1	1	1	12
1	3	2	2	2	1	1	1	0	1	1	2	1	2	1	1	1	2	1	1	1	2	1	1	1	2	1	2	0	1	1	1	1	12
1	1	2	2	2	1	1	1	0	1	1	2	1	2	1	1	1	2	1	1	1	2	1	1	1	2	1	1	1	1	1	1	1	13
1	4	2	2	2	1	1	1	0	1	1	2	1	2	1	1	1	2	1	1	1	2	1	1	1	2	1	1	1	1	1	1	1	13
1	3	2	2	2	1	1	1	0	1	1	2	1	2	1	1	1	2	1	1	1	2	1	1	1	2	1	1	1	1	1	1	1	13
1	1	2	2	2	1	1	1	0	1	1	2	1	1	0	1	1	2	1	1	1	2	1	1	1	1	0	1	1	1	1	2	0	10
1	1	2	2	2	1	1	1	0	1	1	2	1	1	0	1	1	1	0	1	1	2	1	1	1	2	1	1	1	1	1	1	1	11
1	1	2	2	2	1	1	1	0	1	1	2	1	2	1	1	1	1	0	1	1	2	1	1	1	2	1	1	1	1	1	1	1	12
2	1	3	2	2	2	0	1	0	1	1	2	1	2	1	1	1	1	0	1	1	2	1	2	0	2	1	1	1	1	1	1	1	10
1	1	2	2	2	1	1	1	0	1	1	2	1	1	0	1	1	1	0	1	1	2	1	1	1	2	1	1	1	1	1	1	1	11
1	1	2	2	2	1	1	1	0	1	1	2	1	2	1	1	1	2	1	1	1	2	1	1	1	2	1	1	1	1	1	1	1	13
1	3	2	2	2	1	1	1	0	1	1	2	1	2	1	1	1	2	1	1	1	2	1	1	1	2	1	1	1	1	1	1	1	13
1	1	2	2	2	1	1	1	0	1	1	2	1	2	1	1	1	2	1	1	1	2	1	1	1	2	1	1	1	1	1	1	1	13
1	1	2	2	2	1	1	1	0	1	1	2	1	2	1	1	1	2	1	1	1	2	1	1	1	2	1	1	1	1	1	1	1	13
1	1	2	2	2	1	1	1	0	1	1	2	1	2	1	1	1	2	1	1	1	2	1	1	1	2	1	1	1	1	1	1	1	13
1	1	2	2	2	1	1	1	0	1	1	2	1	2	1	1	1	2	1	1	1	2	1	1	1	2	1	1	1	1	1	1	1	13
2	1	2	2	2	1	1	1	0	1	1	2	1	2	1	1	1	2	1	1	1	2	1	1	1	2	1	1	1	1	1	1	1	13
2	1	2	2	2	1	1	1	0	1	1	2	1	2	1	1	1	1	0	1	1	2	1	1	1	1	0	1	1	1	1	1	1	11
1	3	3	2	1	1	1	1	0	1	1	2	1	2	1	1	1	2	1	1	1	2	1	2	0	2	1	1	1	1	1	1	1	12
2	3	3	2	2	2	0	2	1	1	1	2	1	2	1	1	1	1	0	1	1	2	1	1	1	2	1	1	1	2	0	1	1	11
1	4	3	2	1	1	1	1	0	1	1	2	1	2	1	1	1	1	0	1	1	2	1	2	0	2	1	1	1	1	1	1	1	11
1	3	3	1	2	2	0	2	1	2	0	2	1	2	1	1	1	2	1	1	1	2	1	1	1	2	1	1	1	1	1	1	1	12
2	1	3	2	1	1	1	1	0	1	1	2	1	2	1	1	1	2	1	1	1	2	1	1	1	2	1	1	1	1	1	2	0	12
2	1	3	2	1	1	1	1	0	1	1	2	1	1	0	1	1	2	1	1	1	2	1	1	1	2	1	1	1	1	1	2	0	11
2	4	3	2	1	1	1	1	0	1	1	2	1	2	1	1	1	2	1	1	1	2	1	2	0	2	1	1	1	1	1	1	1	12
2	3	3	2	2	1	1	1	0	1	1	2	1	2	1	1	1	2	1	1	1	2	1	1	1	2	1	1	1	1	1	1	1	13
2	1	3	2	1	1	1	1	0	1	1	2	1	2	1	1	1	1	0	1	1	2	1	1	1	2	1	2	0	1	1	1	1	11
1	4	3	2	1	1	1	1	0	2	0	2	1	2	1	2	0	2	1	1	1	2	1	1	1	1	0	1	1	1	1	1	1	10
1	1	3	2	2	1	1	1	0	1	1	2	1	2	1	1	1	2	1	1	1	2	1	1	1	2	1	1	1	1	1	1	1	13
2	1	3	2	1	1	1	1	0	1	1	2	1	2	1	1	1	2	1	1	1	2	1	2	0	2	1	1	1	1	1	1	1	12
2	1	3	2	2	2	0	1	0	1	1	2	1	2	1	1	1	1	0	1	1	2	1	1	1	2	1	1	1	1	1	1	1	11
1	4	3	2	1	1	1	1	0	1	1	2	1	2	1	1	1	2	1	1	1	2	1	1	1	1	0	1	1	1	1	1	1	12
2	1	3	2	2	2	0	1	0	1	1	2	1	2	1	1	1	1	0	1	1	2	1	2	0	1	0	1	1	1	1	2	0	8
2	1	3	2	1	1	1	1	0	1	1	2	1	2	1	1	1	2	1	1	1	2	1	1	1	2	1	1	1	1	1	2	0	12
2	1	3	2	2	1	1	1	0	1	1	2	1	2	1	1	1	2	1	1	1	2	1	1	1	2	1	1	1	1	1	1	1	13
1	1	3	2	2	1	1	1	0	1	1	2	1	2	1	2	0	1	0	1	1	2	1	2	0	2	1	1	1	1	1	1	1	10
1	1	3	2	1	1	1	1	0	1	1	2	1	2	1	1	1	2	1	1	1	2	1	1	1	2	1	2	0	1	1	1	1	12
2	1	3	1	1	1	1	1	0	1	1	2	1	2	1	1	1	2	1	1	1	2	1	2	0	2	1	1	1	1	1	1	1	12
1	3	3	2	2	1	1	1	0	1	1	2	1	2	1	2	0	2	1	1	1	2	1	2	0	2	1	1	1	1	1	1	1	11
2	1	3	2	1	1	1	1	0	1	1	2	1	2	1	1	1	2	1	1	1	2	1	2	0	1	0	1	1	1	1	1	1	11
1	5	3	2	2	2	0	1	0	1	1	2	1	2	1	1	1	2	1	1	1	1	0	2	0	1	0	1	1	1	1	1	1	9
2	4	3	2	2	1	1	1	0	1	1	2	1	2	1	1	1	2	1	1	1	2	1	1	1	2	1	1	1	1	1	1	1	13
2	4	3	2	1	1	1	1	0	1	1	2	1	2	1	1	1	2	1	1	1	2	1	1	1	2	1	1	1	1	1	1	1	13
2	4	3	2	2	1	1	1	0	1	1	2	1	2	1	1	1	2	1	1	1	2	1	1	1	2	1	1	1	1	1	1	1	13
2	3	3	2	1	1	1	1	0	1	1	2	1	2	1	1	1	2	1	1	1	2	1	1	1	2	1	1	1	1	1	1	1	13
1	1	3	2	1	1	1	1	0	1	1	2	1	2	1	1	1	2	1	1	1	2	1	1	1	2	1	1	1	1	1	2	0	12
2	4	3	2	2	1	1	1	0	1	1	2	1	2	1	1	1	2	1	1	1	2	1	2	0	1	0	1	1	1	1	1	1	11
2	1	3	1	1	1	1	1	0	1	1	2	1	2	1	1	1	2	1	1	1	1	0	1	1	2	1	1	1	1	1	1	1	12
2	4	3	2	2	1	1	1	0	1	1	2	1	2	1	1	1	2	1	1	1	2	1	2	0	2	1	1	1	1	1	1	1	12
1	1	3	2	2	1	1	1	0	1	1	2	1	1	0	1	1	1	0	1	1	2	1	2	0	2	1	1	1	1	1	1	1	10
2	3	3	2	2	1	1	1	0	2	0	2	1	2	1	2	0	2	1	1	1	2	1	1	1	2	1	1	1	1	1	1	1	11
2	1	3	1	1	2	0	1	0	1	1	2	1	2	1	1	1	2	1	1	1	2	1	1	1	2	1	1	1	1	1	1	1	12
2	5	3	2	2	1	1	1	0	2	0	2	1	1	0	1	1	2	1	1	1	2	1	1	1	2	1	1	1	1	1	1	1	11
2	4	3	2	2	1	1	1	0	1	1	2	1	2	1	1	1	2	1	1	1	2	1	2	0	2	1	1	1	1	1	1	1	12
1	1	3	2	1	1	1	1	0	1	1	2	1	1	0	1	1	2	1	1	1	2	1	1	1	1	0	1	1	1	1	1	1	11
2	1	3	2	2	1	1	1	0	1	1	2	1	2	1	1	1	2	1	1	1	2	1	1	1	2	1	1	1	1	1	1	1	13
1	5	3	2	1	2	0	2	1	1	1	2	1	2	1	1	1	2	1	1	1	2	1	1	1	1	0	1	1	2	0	1	1	11
1	1	3	2	2	1	1	1	0	1	1	2	1	2	1	1	1	2	1	1	1	2	1	2	0	2	1	1	1	1	1	1	1	12
2	4	3	2	1	1	1	1	0	1	1	2	1	2	1	1	1	2	1	1	1	2	1	1	1	2	1	1	1	1	1	1	1	13
2	1	3	2	2	2	0	2	1	1	1	2	1	2	1	1	1	2	1	2	0	1	0	2	0	2	1	1	1	1	1	1	1	10
2	1	3	2	2	1	1	1	0	1	1	2	1	2	1	1	1	2	1	1	1	2	1	1	1	2	1	1	1	1	1	1	1	13
2	1	3	2	2	1	1	1	0	1	1	2	1	2	1	1	1	2	1	1	1	2	1	1	1	2	1	1	1	1	1	1	1	13
2	1	3	2	2	1	1	1	0	1	1	2	1	2	1	1	1	2	1	1	1	2	1	1	1	2	1	1	1	1	1	1	1	13
2	1	3	2	2	1	1	1	0	1	1	2	1	2	1	1	1	2	1	1	1	2	1	1	1	2	1	2	0	1	1	2	0	11
2	1	3	2	2	1	1	1	0	1	1	2	1	2	1	1	1	2	1	1	1	2	1	1	1	2	1	2	0	1	1	2	0	11
2	1	3	2	2	1	1	1	0	1	1	2	1	2	1	1	1	2	1	1	1	1	0	2	0	2	1	1	1	1	1	1	1	11
2	1	3	1	1	1	1	1	0	1	1	2	1	2	1	1	1	2	1	1	1	2	1	1	1	1	0	1	1	1	1	1	1	12
2	1	3	2	2	1	1	1	0	1	1	2	1	2	1	1	1	1	0	1	1	1	0	1	1	1	0	1	1	1	1	2	0	9
2	1	3	1	1	1	1	1	0	1	1	2	1	2	1	1	1	1	0	1	1	2	1	2	0	2	1	1	1	1	1	2	0	10
1	1	3	2	2	1	1	1	0	1	1	2	1	2	1	1	1	2	1	1	1	1	0	2	0	2	1	1	1	1	1	1	1	11
1	1	3	2	2	1	1	1	0	1	1	2	1	2	1	1	1	2	1	1	1	1	0	2	0	2	1	1	1	1	1	1	1	11
2	1	3	1	1	1	1	1	0	1	1	2	1	2	1	1	1	2	1	1	1	2	1	1	1	2	1	1	1	1	1	1	1	13
2	1	3	2	2	1	1	1	0	1	1	2	1	2	1	1	1	2	1	1	1	2	1	1	1	2	1	1	1	1	1	1	1	13
2	4	3	2	2	2	0	1	0	1	1	2	1	2	1	1	1	1	0	1	1	2	1	1	1	1	0	1	1	1	1	1	1	10
1	1	3	2	2	1	1	1	0	1	1	2	1	2	1	1	1	2	1	1	1	2	1	1	1	2	1	1	1	1	1	1	1	13
2	3	3	2	2	2	0	1	0	1	1	2	1	2	1	1	1	2	1	1	1	2	1	2	0	1	0	1	1	1	1	1	1	10
2	1	3	2	1	2	0	2	1	1	1	2	1	2	1	1	1	2	1	1	1	2	1	1	1	2	1	1	1	1	1	1	1	13
1	3	3	2	2	1	1	1	0	1	1	2	1	2	1	1	1	2	1	1	1	2	1	1	1	2	1	1	1	1	1	1	1	13
1	3	3	2	2	1	1	1	0	1	1	2	1	2	1	1	1	2	1	1	1	2	1	1	1	1	0	1	1	1	1	1	1	12
1	1	3	2	2	1	1	1	0	1	1	2	1	2	1	1	1	2	1	1	1	2	1	1	1	2	1	1	1	1	1	1	1	13
1	1	3	2	2	1	1	1	0	1	1	2	1	2	1	1	1	2	1	1	1	2	1	1	1	2	1	1	1	1	1	1	1	13
2	3	3	2	2	1	1	1	0	1	1	2	1	2	1	1	1	2	1	1	1	2	1	1	1	2	1	1	1	1	1	1	1	13
1	5	4	2	2	1	1	1	0	1	1	2	1	2	1	1	1	2	1	1	1	2	1	1	1	2	1	1	1	1	1	1	1	13
2	5	4	2	2	1	1	1	0	1	1	2	1	2	1	1	1	2	1	1	1	2	1	2	0	2	1	1	1	1	1	1	1	12
2	1	4	2	2	1	1	1	0	1	1	2	1	2	1	1	1	2	1	1	1	2	1	1	1	2	1	1	1	1	1	1	1	13
1	1	4	2	2	1	1	1	0	1	1	2	1	2	1	1	1	2	1	1	1	2	1	1	1	2	1	1	1	1	1	1	1	13
2	1	4	2	2	1	1	1	0	1	1	2	1	2	1	2	0	2	1	1	1	2	1	1	1	2	1	1	1	1	1	1	1	12
1	4	4	2	2	1	1	1	0	1	1	2	1	2	1	2	0	2	1	1	1	2	1	1	1	2	1	1	1	1	1	1	1	12
2	1	4	2	2	1	1	1	0	1	1	2	1	2	1	1	1	2	1	1	1	2	1	1	1	1	0	1	1	1	1	1	1	12
1	4	4	2	2	1	1	1	0	1	1	2	1	2	1	1	1	2	1	1	1	2	1	1	1	2	1	1	1	1	1	1	1	13
2	3	4	2	2	1	1	1	0	1	1	2	1	2	1	1	1	2	1	1	1	2	1	1	1	2	1	1	1	1	1	1	1	13
2	4	4	2	2	1	1	1	0	1	1	2	1	2	1	1	1	2	1	1	1	2	1	1	1	2	1	1	1	1	1	1	1	13
2	5	3	2	2	2	0	2	1	1	1	2	1	2	1	1	1	2	1	1	1	2	1	2	0	2	1	1	1	1	1	2	0	11
2	1	4	2	2	1	1	1	0	1	1	2	1	2	1	1	1	2	1	1	1	2	1	1	1	2	1	1	1	1	1	1	1	13
1	4	1	2	2	1	1	2	1	2	0	2	1	1	0	1	1	2	1	1	1	2	1	1	1	1	0	1	1	1	1	2	0	10
2	3	2	2	2	1	1	2	1	1	1	2	1	2	1	1	1	2	1	1	1	2	1	1	1	2	1	2	0	1	1	1	1	13
2	3	2	2	2	1	1	2	1	1	1	2	1	2	1	1	1	2	1	1	1	2	1	1	1	2	1	1	1	1	1	1	1	14
1	4	2	2	2	1	1	2	1	1	1	2	1	1	0	1	1	2	1	1	1	2	1	2	0	2	1	1	1	1	1	1	1	12
2	1	2	2	2	1	1	2	1	1	1	2	1	2	1	1	1	2	1	1	1	2	1	1	1	1	0	1	1	1	1	1	1	13
1	3	2	2	2	1	1	2	1	1	1	2	1	2	1	1	1	2	1	1	1	2	1	1	1	2	1	2	0	1	1	2	0	12
1	1	2	2	2	1	1	2	1	1	1	2	1	1	0	1	1	2	1	1	1	2	1	1	1	2	1	1	1	1	1	1	1	13
2	1	2	2	2	1	1	2	1	1	1	2	1	2	1	1	1	2	1	1	1	2	1	2	0	2	1	1	1	1	1	2	0	12
2	4	2	2	2	1	1	2	1	1	1	2	1	2	1	1	1	2	1	1	1	2	1	2	0	2	1	1	1	1	1	2	0	12
1	4	3	2	2	2	0	2	1	1	1	2	1	2	1	1	1	2	1	1	1	2	1	1	1	2	1	1	1	1	1	1	1	13
1	1	3	2	2	2	0	2	1	1	1	2	1	2	1	1	1	2	1	1	1	2	1	1	1	2	1	2	0	1	1	1	1	12
2	5	2	2	2	1	1	2	1	1	1	2	1	2	1	1	1	2	1	1	1	2	1	1	1	2	1	1	1	1	1	2	0	13
2	3	2	2	2	1	1	2	1	1	1	2	1	2	1	1	1	1	0	1	1	1	0	1	1	2	1	1	1	1	1	1	1	12
2	3	2	2	2	1	1	2	1	2	0	2	1	2	1	1	1	2	1	1	1	2	1	1	1	2	1	1	1	1	1	1	1	13
1	5	2	2	2	1	1	2	1	1	1	2	1	2	1	1	1	1	0	1	1	2	1	2	0	2	1	1	1	1	1	1	1	12
2	5	2	2	2	1	1	2	1	1	1	2	1	2	1	2	0	2	1	1	1	2	1	1	1	2	1	1	1	1	1	1	1	13
2	5	2	2	2	1	1	2	1	1	1	2	1	2	1	1	1	2	1	1	1	2	1	2	0	2	1	1	1	1	1	1	1	13
2	1	2	2	2	1	1	2	1	2	0	2	1	2	1	1	1	2	1	1	1	2	1	2	0	2	1	1	1	1	1	1	1	12
2	3	3	2	2	2	0	1	0	1	1	2	1	2	1	1	1	2	1	1	1	2	1	1	1	2	1	1	1	1	1	1	1	12
2	1	2	2	2	1	1	2	1	1	1	2	1	1	0	1	1	2	1	1	1	2	1	1	1	2	1	1	1	1	1	1	1	13
1	1	2	2	2	1	1	2	1	1	1	2	1	1	0	1	1	2	1	1	1	2	1	1	1	2	1	2	0	1	1	1	1	12
1	3	3	2	2	1	1	2	1	1	1	2	1	2	1	1	1	2	1	1	1	2	1	1	1	2	1	1	1	1	1	1	1	14
1	3	3	2	2	1	1	2	1	1	1	2	1	2	1	1	1	2	1	1	1	2	1	1	1	2	1	1	1	1	1	1	1	14
2	4	3	2	2	2	0	1	0	1	1	2	1	2	1	1	1	2	1	1	1	2	1	1	1	2	1	1	1	1	1	1	1	12
1	1	3	2	2	1	1	2	1	1	1	2	1	2	1	1	1	2	1	1	1	2	1	1	1	2	1	1	1	1	1	1	1	14
2	1	3	2	2	1	1	2	1	1	1	2	1	1	0	1	1	2	1	1	1	2	1	1	1	2	1	1	1	1	1	1	1	13
1	5	3	2	2	1	1	2	1	1	1	2	1	2	1	2	0	2	1	1	1	2	1	2	0	2	1	1	1	1	1	1	1	12
2	4	3	2	2	2	0	1	0	1	1	1	0	2	1	1	1	1	0	1	1	2	1	1	1	2	1	1	1	1	1	1	1	10
1	3	3	2	2	1	1	2	1	1	1	2	1	2	1	2	0	2	1	1	1	2	1	2	0	1	0	1	1	1	1	1	1	11
1	1	3	2	2	1	1	2	1	1	1	2	1	2	1	1	1	2	1	1	1	1	0	2	0	2	1	1	1	1	1	1	1	12
1	3	3	2	2	1	1	2	1	1	1	2	1	2	1	2	0	2	1	1	1	2	1	2	0	1	0	1	1	1	1	1	1	11
1	3	3	2	2	1	1	2	1	1	1	2	1	2	1	1	1	2	1	1	1	2	1	1	1	2	1	1	1	1	1	1	1	14
2	1	3	2	2	1	1	2	1	1	1	2	1	2	1	1	1	2	1	1	1	2	1	1	1	2	1	1	1	1	1	1	1	14
2	4	3	2	2	1	1	2	1	1	1	2	1	2	1	1	1	2	1	1	1	2	1	1	1	1	0	1	1	1	1	1	1	13
2	3	3	2	2	1	1	2	1	1	1	2	1	2	1	1	1	1	0	1	1	2	1	1	1	2	1	1	1	1	1	1	1	13
2	4	3	2	2	1	1	2	1	1	1	2	1	2	1	1	1	2	1	1	1	2	1	1	1	2	1	1	1	1	1	1	1	14
1	4	3	2	2	1	1	2	1	1	1	2	1	2	1	2	0	2	1	1	1	2	1	2	0	2	1	1	1	1	1	2	0	11
2	4	3	2	2	1	1	2	1	1	1	2	1	2	1	1	1	2	1	1	1	2	1	1	1	1	0	1	1	1	1	1	1	13
2	1	3	2	2	2	0	1	0	2	0	2	1	2	1	1	1	2	1	1	1	2	1	1	1	2	1	1	1	1	1	1	1	11
1	1	3	2	2	2	0	2	1	2	0	1	0	1	0	1	1	2	1	1	1	2	1	2	0	1	0	2	0	2	0	2	0	5
2	1	3	2	2	1	1	2	1	1	1	2	1	2	1	1	1	2	1	1	1	2	1	2	0	2	1	1	1	1	1	1	1	13
2	1	3	2	1	1	1	2	1	1	1	2	1	2	1	1	1	2	1	1	1	2	1	1	1	2	1	1	1	1	1	2	0	13
2	5	3	2	2	1	1	2	1	1	1	2	1	2	1	1	1	2	1	1	1	2	1	1	1	2	1	1	1	1	1	1	1	14
2	1	3	2	2	2	0	1	0	1	1	1	0	2	1	1	1	2	1	1	1	1	0	1	1	2	1	2	0	1	1	1	1	9
2	1	3	2	2	1	1	2	1	1	1	2	1	2	1	1	1	1	0	1	1	2	1	2	0	2	1	2	0	1	1	1	1	11
2	1	3	1	1	2	0	2	1	2	0	1	0	1	0	2	0	2	1	1	1	2	1	2	0	2	1	2	0	1	1	2	0	6
1	5	3	2	2	1	1	2	1	1	1	2	1	2	1	2	0	2	1	1	1	2	1	2	0	2	1	1	1	1	1	1	1	12
2	1	3	2	2	2	0	2	1	1	1	1	0	2	1	1	1	1	0	1	1	2	1	1	1	2	1	1	1	1	1	2	0	10
1	1	3	2	2	2	0	1	0	1	1	2	1	1	0	2	0	2	1	2	0	2	1	1	1	2	1	2	0	2	0	1	1	7
1	4	3	2	2	1	1	2	1	1	1	2	1	2	1	1	1	2	1	1	1	2	1	1	1	2	1	1	1	1	1	1	1	14
2	3	3	2	2	1	1	2	1	2	0	2	1	1	0	1	1	2	1	1	1	2	1	2	0	2	1	1	1	1	1	2	0	10
1	5	3	2	2	1	1	2	1	1	1	2	1	1	0	1	1	2	1	1	1	2	1	1	1	1	0	1	1	1	1	1	1	12
2	1	3	2	2	2	0	2	1	1	1	2	1	2	1	1	1	2	1	1	1	2	1	1	1	2	1	1	1	1	1	1	1	13
2	1	3	2	2	1	1	2	1	1	1	2	1	2	1	1	1	1	0	1	1	2	1	1	1	2	1	1	1	1	1	1	1	13
2	1	3	2	2	1	1	2	1	1	1	2	1	2	1	1	1	1	0	1	1	2	1	2	0	2	1	1	1	1	1	1	1	12
1	4	3	2	2	1	1	2	1	1	1	2	1	1	0	2	0	2	1	1	1	2	1	1	1	2	1	1	1	1	1	1	1	12
2	1	3	2	2	1	1	2	1	1	1	2	1	2	1	1	1	2	1	1	1	2	1	2	0	1	0	1	1	1	1	2	0	11
2	3	3	2	2	1	1	2	1	1	1	2	1	2	1	1	1	2	1	1	1	2	1	1	1	2	1	1	1	1	1	1	1	14
1	1	3	2	1	1	1	2	1	2	0	2	1	2	1	1	1	2	1	1	1	2	1	2	0	2	1	1	1	1	1	1	1	12
1	5	3	2	2	1	1	2	1	1	1	2	1	2	1	1	1	2	1	1	1	2	1	1	1	2	1	1	1	1	1	1	1	14
1	1	3	2	2	1	1	2	1	1	1	2	1	2	1	1	1	2	1	1	1	2	1	1	1	2	1	1	1	1	1	1	1	14
2	3	3	2	2	1	1	2	1	1	1	2	1	2	1	2	0	2	1	1	1	1	0	2	0	2	1	1	1	1	1	1	1	11
2	3	3	2	2	1	1	2	1	1	1	2	1	2	1	1	1	2	1	1	1	2	1	2	0	2	1	1	1	1	1	1	1	13
2	1	3	2	2	1	1	2	1	1	1	2	1	2	1	1	1	2	1	1	1	2	1	1	1	2	1	1	1	1	1	1	1	14
2	1	3	2	2	1	1	2	1	1	1	2	1	2	1	1	1	2	1	1	1	2	1	1	1	2	1	1	1	1	1	2	0	13
1	3	3	2	2	1	1	2	1	1	1	2	1	2	1	1	1	2	1	1	1	2	1	1	1	2	1	1	1	1	1	1	1	14
2	1	3	2	2	1	1	2	1	1	1	2	1	2	1	1	1	2	1	1	1	2	1	2	0	2	1	1	1	1	1	1	1	13
2	4	3	2	2	1	1	2	1	1	1	2	1	2	1	1	1	2	1	1	1	1	0	1	1	1	0	1	1	1	1	1	1	12
2	1	3	2	2	1	1	2	1	1	1	2	1	2	1	1	1	2	1	1	1	2	1	1	1	2	1	1	1	1	1	1	1	14
1	1	3	2	2	1	1	2	1	1	1	2	1	1	0	1	1	2	1	1	1	2	1	1	1	2	1	1	1	1	1	1	1	13
1	1	3	2	2	2	0	1	0	1	1	2	1	2	1	2	0	2	1	1	1	2	1	2	0	1	0	1	1	1	1	1	1	9
1	1	3	1	2	2	0	2	1	1	1	2	1	2	1	2	0	2	1	1	1	2	1	2	0	2	1	1	1	1	1	1	1	11
1	1	3	2	2	2	0	1	0	1	1	2	1	2	1	1	1	2	1	1	1	1	0	2	0	2	1	1	1	1	1	1	1	10
1	3	3	2	2	1	1	2	1	1	1	2	1	1	0	1	1	2	1	1	1	2	1	1	1	2	1	1	1	1	1	1	1	13
2	4	3	2	2	1	1	2	1	1	1	2	1	2	1	1	1	2	1	1	1	2	1	1	1	2	1	1	1	1	1	2	0	13
2	3	3	2	2	1	1	2	1	1	1	2	1	1	0	1	1	2	1	1	1	2	1	1	1	2	1	1	1	1	1	1	1	13
2	1	3	1	2	2	0	1	0	1	1	1	0	1	0	1	1	2	1	1	1	2	1	1	1	2	1	1	1	1	1	1	1	10
1	1	3	2	2	2	0	1	0	1	1	2	1	2	1	1	1	2	1	1	1	2	1	1	1	2	1	1	1	1	1	1	1	12
2	1	3	2	2	1	1	2	1	1	1	2	1	2	1	1	1	2	1	1	1	2	1	1	1	2	1	1	1	1	1	1	1	14
2	3	3	2	2	1	1	2	1	1	1	2	1	2	1	1	1	2	1	1	1	2	1	2	0	2	1	1	1	1	1	1	1	13
2	3	3	2	2	1	1	2	1	2	0	2	1	2	1	1	1	2	1	1	1	2	1	1	1	2	1	1	1	1	1	1	1	13
2	4	3	2	2	1	1	2	1	1	1	2	1	2	1	1	1	2	1	1	1	2	1	1	1	2	1	1	1	1	1	1	1	14
2	3	3	2	2	1	1	2	1	1	1	2	1	2	1	1	1	2	1	1	1	2	1	1	1	2	1	1	1	1	1	1	1	14
2	1	3	1	2	1	1	2	1	2	0	2	1	2	1	1	1	2	1	1	1	2	1	2	0	2	1	1	1	1	1	2	0	11
1	1	3	2	2	1	1	2	1	1	1	2	1	2	1	1	1	2	1	1	1	2	1	2	0	1	0	1	1	1	1	2	0	11
2	1	3	2	2	1	1	2	1	1	1	2	1	2	1	1	1	2	1	1	1	2	1	1	1	2	1	1	1	1	1	2	0	13
2	3	3	2	2	2	0	1	0	1	1	1	0	2	1	1	1	2	1	1	1	2	1	1	1	2	1	1	1	1	1	1	1	11
2	1	3	2	2	1	1	2	1	1	1	2	1	2	1	1	1	2	1	1	1	2	1	2	0	2	1	2	0	1	1	1	1	12
2	1	3	2	2	1	1	2	1	1	1	2	1	2	1	1	1	1	0	1	1	2	1	2	0	2	1	1	1	1	1	1	1	12
1	3	4	2	2	2	0	1	0	1	1	1	0	1	0	1	1	1	0	1	1	2	1	1	1	1	0	2	0	2	0	2	0	5
2	1	3	2	2	1	1	2	1	1	1	2	1	2	1	1	1	2	1	1	1	2	1	2	0	2	1	1	1	1	1	2	0	12
1	1	3	2	2	1	1	2	1	1	1	2	1	2	1	1	1	2	1	1	1	2	1	1	1	2	1	1	1	1	1	1	1	14
1	3	4	2	2	2	0	1	0	1	1	2	1	2	1	1	1	2	1	1	1	2	1	1	1	2	1	1	1	1	1	1	1	12
1	3	4	2	2	2	0	2	1	1	1	2	1	2	1	1	1	2	1	1	1	2	1	1	1	2	1	1	1	1	1	1	1	13
1	3	3	2	2	1	1	2	1	1	1	2	1	2	1	1	1	2	1	1	1	2	1	1	1	2	1	1	1	1	1	2	0	13
2	1	4	2	2	2	0	2	1	1	1	2	1	2	1	1	1	2	1	1	1	2	1	2	0	2	1	1	1	1	1	1	1	12
1	1	3	2	2	1	1	2	1	1	1	2	1	2	1	1	1	2	1	1	1	2	1	1	1	2	1	1	1	1	1	1	1	14
2	1	3	2	2	1	1	2	1	1	1	2	1	2	1	1	1	2	1	1	1	2	1	1	1	2	1	1	1	1	1	1	1	14
1	1	3	2	2	1	1	2	1	1	1	2	1	2	1	1	1	2	1	1	1	2	1	2	0	2	1	1	1	1	1	1	1	13
1	1	3	1	2	1	1	2	1	2	0	2	1	2	1	1	1	2	1	1	1	1	0	1	1	2	1	1	1	1	1	1	1	12
1	1	3	2	2	1	1	2	1	1	1	2	1	2	1	1	1	2	1	1	1	2	1	1	1	2	1	1	1	1	1	1	1	14
2	1	3	2	2	1	1	2	1	1	1	2	1	2	1	1	1	2	1	1	1	2	1	1	1	2	1	2	0	1	1	1	1	13
2	1	4	2	2	1	1	2	1	1	1	2	1	1	0	1	1	2	1	1	1	2	1	1	1	2	1	1	1	1	1	1	1	13
2	5	4	2	2	1	1	2	1	1	1	2	1	2	1	1	1	2	1		0	2	1	1	1	2	1	1	1	1	1	1	1	13
1	3	4	2	2	1	1	2	1	1	1	2	1	2	1	1	1	2	1	1	1	2	1	1	1	2	1	1	1	1	1	1	1	14
1	1	4	2	2	2	0	1	0	1	1	2	1	2	1	1	1	2	1	1	1	2	1	1	1	2	1	1	1	1	1	1	1	12
2	5	4	2	2	1	1	2	1	1	1	2	1	2	1	1	1	2	1	1	1	2	1	1	1	2	1	1	1	1	1	1	1	14
2	1	4	2	2	1	1	2	1	1	1	2	1	2	1	1	1	2	1	1	1	2	1	1	1	2	1	1	1	1	1	1	1	14
2	1	4	2	2	1	1	2	1	1	1	2	1	2	1	1	1	2	1	1	1	2	1	2	0	2	1	1	1	1	1	1	1	13
1	1	4	2	2	1	1	2	1	1	1	2	1	2	1	1	1	2	1	1	1	2	1	1	1	2	1	1	1	1	1	1	1	14
1	5	4	2	2	1	1	2	1	1	1	2	1	2	1	1	1	2	1	1	1	2	1	1	1	1	0	1	1	1	1	1	1	13
2	5	4	2	2	1	1	2	1	1	1	2	1	2	1	1	1	2	1	1	1	2	1	1	1	2	1	1	1	1	1	1	1	14
2	1	4	2	2	1	1	2	1	1	1	2	1	2	1	1	1	2	1	1	1	2	1	2	0	2	1	1	1	1	1	1	1	13
2	4	4	2	2	1	1	2	1	1	1	2	1	1	0	1	1	2	1	1	1	2	1	1	1	2	1	1	1	1	1	1	1	13
1	3	4	2	2	1	1	2	1	1	1	2	1	1	0	1	1	2	1	1	1	2	1	1	1	2	1	1	1	1	1	1	1	13
2	5	4	2	2	2	0	1	0	1	1	2	1	2	1	1	1	2	1	1	1	1	0	1	1	1	0	1	1	1	1	1	1	10
2	1	4	2	2	1	1	2	1	1	1	2	1	2	1	1	1	2	1	1	1	2	1	1	1	2	1	1	1	1	1	1	1	14
1	1	4	2	2	1	1	2	1	1	1	2	1	2	1	1	1	2	1	1	1	2	1	1	1	2	1	1	1	1	1	1	1	14
1	1	4	2	2	1	1	2	1	2	0	2	1	2	1	1	1	2	1	1	1	2	1	1	1	2	1	1	1	1	1	1	1	13
1	4	4	2	2	1	1	2	1	1	1	2	1	2	1	2	0	2	1	1	1	2	1	1	1	2	1	1	1	1	1	1	1	13
1	1	4	2	2	2	0	1	0	1	1	2	1	2	1	1	1	2	1	1	1	2	1	1	1	2	1	1	1	1	1	1	1	12
																																	1.72248
